# Supplementary material for: A quadri-fluorescence SARS-CoV-2 pseudovirus system for efficient antigenic characterization of multiple circulating variants
Source: Cell Rep Methods. 2024 Sep 6;4(9):100856. doi: 10.1016/j.crmeth.2024.100856 (PMC11440059; doi:10.1016/j.crmeth.2024.100856)
Supplement: Table S3. Key spike mutations in spike variants evaluated in this study, related to Figure 5 [file mmc2.xlsx]

## Sheet: Sheet2 (2)
Table S3. Key spike mutations in spike variants evaluated in this study, related to Figure 5.
	NTD																																															RBD
	16	L18	T19	R21	L24	P25	P26	A27	S50	Q52	H69	V70	V83	T95	V127	G142	Y144	H146	K147	W152	M153	E156	F157	R158	N164	F168	L176	E180	K182	Q183	G184	N185	F186	I210	N211	L212	V213	D215	L216	H245	A246	P251	G252	D253	S256	G257	T284	T323	I332
D614G
Delta			R													D						G	del	del
BA.2			I		del	del	del	S								D																					G
CM.8.1.1			I		del	del	del	S								D			N		T				K												G			N						S
BA.2.75			I		del	del	del	S								D			E	R			L											V			G									S
DS.1			I		del	del	del	S								D			E	R			L											V			G									S
BA.2.86	ins MPLF		I	T	del	del	del	S	L		del	del			F	D	del						S	G											del	I	G		F	N	D								V
JN.1	ins MPLF		I	T	del	del	del	S	L		del	del			F	D	del						S	G											del	I	G		F	N	D								V
CH.1.1			I		del	del	del	S								D			E	R			L											V			G									S
CH.1.1.2			I		del	del	del	S								D			E	R			L											V			G									S
CH.1.1.6			I		del	del	del	S								D			E	R			L											V			G									S
CH.1.1.16			I		del	del	del	S								D			E	R			L											V			G									S
DV.1.1			I		del	del	del	S								D			E	R			L				F					D		V			G									S
FK.1			I		del	del	del	S								D			E	R			L											V			G	G								S
BA.5			I		del	del	del	S			del	del				D																					G
BF.7			I		del	del	del	S			del	del				D																					G
DY.1.1			I		del	del	del	S			del	del				D			E																		G
BQ.1.1			I		del	del	del	S			del	del				D																					G
BQ.1.1.35			I		del	del	del	S			del	del				D			E										N								G
FA.1			I		del	del	del	S			del	del				D	del																				G
EY.1			I		del	del	del	S			del	del				D	del						L														G
ER.1.1			I		del	del	del	S			del	del				D	del																				G								P	S
BQ.1.1.71			I		del	del	del	S			del	del				D	del												E								G					L
XBB			I		del	del	del	S					A			D	del	Q												E							E
XBB.1.8			I		del	del	del	S					A			D	del	Q								ins SGG				E							E						V
XBB.1.12			I		del	del	del	S					A			D	del	Q												E							E						V
XBB.1.28			I		del	del	del	S					A			D	del	Q												E							E						V
XBB.1.36			I		del	del	del	S					A			D	del	Q												E							E						V
XBB.1.5/XBB.1.9.1/XBB.1.9.2			I		del	del	del	S					A			D	del	Q												E							E						V
XBB.1.5.1			I		del	del	del	S					A			D	del	Q												E							E						V
XBB.1.5.3			I		del	del	del	S					A			D	del	Q												E							E						V
XBB.1.5.4			I		del	del	del	S					A			D	del	Q												E							E						V
EG.5/XBB.1.5.10/XBB.1.5.59			I		del	del	del	S					A			D	del	Q												E							E						V
XBB.1.5.12			I		del	del	del	S					A			D	del	Q												E							E						V					I
XBB.1.5.27			I		del	del	del	S					A			D	del	Q												E							E						V
XBB.1.5.30			I		del	del	del	S					A			D	del	Q												E							E						V
EK.1			I		del	del	del	S					A			D	del	Q												E							E						V
EG.1			I		del	del	del	S					A			D	del	Q												E							E						V
FD.3			I		del	del	del	S					A			D	del	Q												E							E						V
FZ.1			I		del	del	del	S					A			D	del	Q												E							E						V
XBB.1.17.1			I		del	del	del	S					A			D	del	Q												E							E	H					V
XBB.1.31			I		del	del	del	S					A			D	del	Q												E							E						V
XBB.1.16			I		del	del	del	S					A			D	del	Q										V		E							E						V
XBB.1.5.2			I		del	del	del	S					A			D	del	Q	I											E							E						V				I
XBB.2.3.2			I		del	del	del	S					A			D	del	Q												E	V						E							G
FG.1			I		del	del	del	S					A			D	del	Q												E							E						V				I
HV.1			I		del	del	del	S		H			A			D	del	Q					L							E							E						V
HK.3			I		del	del	del	S		H			A			D	del	Q												E							E						V
FL.15.1.1			I		del	del	del	S					A			D	del	Q												E							E						V
XAY.1.1.1		F	R	G										I		D				L		G	del	del									L				G							G
XBF.7.1			I		del	del	del	S								D			E	R			L											V			G									S		I
[truncated: 60 more columns]
